# Supplementary material for: A Split NanoLuc Reporter Quantitatively Measures Circular RNA IRES Translation
Source: Genes (Basel). 2022 Feb 16;13(2):357. doi: 10.3390/genes13020357 (PMC8871761; doi:10.3390/genes13020357)
Supplement: Supplementary file 1 [file genes-13-00357-s001.zip]

Archive with 1 entries (1 files):
- genes-1576204-SI.pdf
